# Supplementary material for: Gas Phase Emissions of Volatile Organic Compounds Arising from the Application of Sunscreens
Source: Int J Environ Res Public Health. 2023 May 24;20(11):5944. doi: 10.3390/ijerph20115944 (PMC10252547; doi:10.3390/ijerph20115944)
Supplement: Supplementary file 1 [file ijerph-20-05944-s001.zip]

Archive with 1 entries (1 files):
- ijerph-2298988-supplementary.pdf
